# Supplementary material for: Protein Nanofibrils from Fava Bean and Its Major Storage Proteins: Formation and Ability to Generate and Stabilise Foams
Source: Foods. 2023 Jan 23;12(3):521. doi: 10.3390/foods12030521 (PMC9914446; doi:10.3390/foods12030521)
Supplement: Supplementary file 1 [file foods-12-00521-s001.zip]

Archive with 1 entries (1 files):
- foods-2139039-supplementary.pptx
